# Supplementary material for: Lotka-Volterra models for the market penetration of renewable energy
Source: Heliyon. 2023 Nov 23;9(12):e22704. doi: 10.1016/j.heliyon.2023.e22704 (PMC10711125; doi:10.1016/j.heliyon.2023.e22704)
Supplement: Multimedia component 1 [file mmc1.xlsx]

## Sheet: Tabelle1
product group	2005	2006	2007	2008	2009	2010	2011	2012	2013	2014	2015	2016	2017	2018	2019	2020
NR coal	30555.2	30322.7	27533.4	25026	18120.3	24132.6	26406.9	22413.7	22050.4	17527	18218.2	14291.1	14090.5	13031.1	12290.1	8481.89
NR oil	5912.12	5918.96	4625.46	4482.37	4091.32	4585.54	3654.78	2677.8	2503.66	2394.95	3107.27	3600.05	3069.14	2577.85	2493.33	2613.47
NR gas	46899.8	38405.5	35652.2	40251.4	44433.9	51664.3	44771.5	34964.2	23940.7	19154.5	27589.1	30555.5	39290.2	35703.8	40734.8	35836.9
R hydropower	133542	128362	133396	137986	147227	138108	123254	157852	151260	147626	133765	143897	137858	135496	146973	151193
R windpower	4792.6	6310.05	7333.87	7240.53	7034.54	7430.09	6970.3	8866.31	11348.8	13844.4	17425.2	18845.4	23657.4	21709.5	26820.3	24449.5
R wastewood	2640.34	4882.42	6823.6	7318.78	7327.76	7664.18	7693.67	7900.26	7951.76	7646.09	7951.83	7719.53	7772.08	7754.96	7066.01	7060.81
R biowaste other	4787.69	4922.23	5164.75	5039.69	4994.41	5340.09	5605.57	5843.51	5924.97	5832.74	5456.89	6112.62	6401.27	6594.87	6715.48	6534.76
R solar photovoltaic	75.6662	80.5927	87.2582	108.432	176.091	319.727	626.652	1214.94	2253.51	2826.89	3373.55	3945.66	4568.3	5238.48	6127.53	7354.56
R other	1345.72	1850.36	2633.43	2617.28	3078.57	3131.62	3119.38	3103.44	3029.86	2894.37	3323.18	3376.02	3542.01	3398.87	2978.3	2932.31
NR other	1611.93	2055.65	2153.59	2183.32	2249.79	2182.44	2069.77	2517.54	2278.54	2057.83	2503.12	2632.98	2545.73	2626.53	2883.18	2700.22
Data retrieved from Statistics Austria and aggregated into product groups by the authors
Abbreviation: R electricity from renewable energy products, NR electricity from nonrenewable energy products
