# Supplementary material for: Lotka-Volterra models for the market penetration of renewable energy
Source: Heliyon. 2023 Nov 23;9(12):e22704. doi: 10.1016/j.heliyon.2023.e22704 (PMC10711125; doi:10.1016/j.heliyon.2023.e22704)
Supplement: Multimedia component 2 [file mmc2.xlsx]

## Sheet: Tabelle1
year	2005	2006	2007	2008	2009	2010	2011	2012	2013	2014	2015	2016	2017	2018	2019	2020
oil	39643.4	40423.5	39704.8	41921.4	45633.2	44072.6	34976.6	39053.4	37075.9	41475.4	37174.4	33660.7	31225.1	29248.8	27643.2	23893.5
gas	55720	61681.8	62682.4	51686.1	56267.5	58494.6	57637.7	61945.9	49827.7	45426.1	43435.1	40799.7	43664.6	35968	32236.8	26486.8
waste	16654.1	20307.3	19934.2	21244.9	22643	25648.7	28395	27340.6	26513.6	26843.4	27898.8	29822.8	27846.7	27141.6	26371.6	27975.2
firewood	56295.4	57541.9	57037.7	57968.4	56112.4	63015.7	54983.5	58814.8	57258	48520.8	52348	55544.1	56730.6	50062.6	52707.7	55200.7
biofuels other	98892.3	107740	129913	138881	141501	155108	156860	166160	165568	170681	177116	178863	181509	175374	177172	177551
heat	7726.21	8798.95	9611.36	10871	11914.8	14394.5	15060.7	16300.1	17282.9	18199.2	19303.4	20229.3	21513.7	22701.1	24163.1	25580.7
hydropower	133542	128362	133396	137986	147227	138108	123254	157852	151260	147626	133765	143897	137858	135496	146973	151193
windpower	4792.6	6310.05	7333.87	7240.53	7034.54	7430.09	6970.3	8866.31	11348.8	13844.4	17425.2	18845.4	23657.4	21709.5	26820.3	24449.5
coal+PV	80.0662	84.9928	91.6582	112.832	180.491	324.127	631.052	1219.34	2257.91	2831.29	3377.95	3945.66	4568.3	5238.48	6127.53	7354.56
total	413347	431250	459705	467913	488514	506597	478769	537552	518393	515447	511843	525608	528573	502941	520216	519685
Data retrieved from Statistics Austria and aggregated into product groups by the authors

## Sheet: W
Inländische Erzeugung von Rohenergie				WIEN
in Terajoule
Jahr	nicht erneuerbar				Summe nicht erneuerbar	erneuerbar					Summe erneuerbar
	Kohle	Öl	Gas	Abfälle		Scheitholz	Biogene Brenn- und Treibstoffe	Umgebungswärme	Wasserkraft	Wind und Photovoltaik
1970
1971
1972
1973
1974
1975
1976
1977
1978
1979
1980
1981
1982
1983
1984
1985
1986
1987
1988	0	0	0	0	0	337	565.22	33.4791	0	0	935.699
1989	0	0	0	0	0	324	568.22	36.0051	0	0	928.225
1990	0	0	0	0	0	304	1097.32	39.3935	0	0	1440.71
1991	0	0	0	0	0	344	1316.62	44.0776	0	0	1704.7
1992	0	0	0	0	0	303	1516.3	48.9119	0	0	1868.21
1993	0	0	0	0	0	338.699	1624.42	54.6117	0	0.1692	2017.9
1994	0	0	0	0	0	556.358	1647.74	60.958	0	0.2304	2265.29
1995	0	0	0	0	0	685.685	1576.18	67.8879	0	0.2772	2330.03
1996	0	0	0	0	0	366.971	2043.22	74.8952	0	0.7992	2485.89
1997	0	0	0	0	0	285.086	2396.72	81.7785	407	7.542	3178.13
1998	0	0	0	0	0	218	2718.16	89.3335	4073	13.1256	7111.62
1999	0	0	0	0	0	216.011	3216.27	93.3645	4547.74	5.3171	8078.7
2000	0	0	0	0	0	201.671	3071.07	98.0368	4575.11	4.4975	7950.39
2001	0	0	0	0	0	208.963	3306.47	99.5336	4592.86	10.7074	8218.53
2002	0	0	0	0	0	197.195	3403.86	101.995	4418.4	16.6249	8138.07
2003	0	0	0	0	0	191.542	2989.96	113.334	3526.59	19.6766	6841.1
2004	0	0	0	0	0	184.01	3173.41	120.172	3876.32	14.3984	7368.31
2005	0	0	0	0	0	590.615	3287.51	128.317	3871.39	24.9457	7902.78
2006	0	0	0	0	0	372.806	5591.56	140.69	3767.6	41.0461	9913.7
2007	0	0	0	0	0	420.848	8481.54	243.946	4006.42	46.892	13199.6
2008	0	0	0	0	0	372.498	8579.64	295.048	4054.82	44.5782	13346.6
2009	0	0	0	0	0	0.193465	8925.25	241.263	4080.84	41.264	13288.8
2010	0	0	0	0	0	76.8479	10006.8	277.841	4021.74	49.9415	14433.2
2011	0	0	0	0	0	1.61631	11007.9	368.365	3650.29	55.624	15083.8
2012	0	0	0	0	0	215.388	10258.3	420.093	4442.34	82.0698	15418.2
2013	0	0	0	0	0	252.848	7401.7	443.867	4202.52	108.352	12409.3
2014	0	0	0	0	0	358.467	7913.58	544.507	3822.85	110.331	12749.7
2015	0	0	0	0	0	430.867	9833.74	546.569	3724.66	121.64	14657.5
2016	0	0	0	0	0	429.385	9643.72	543.106	4074.24	133.091	14823.5
2017	0	0	0	0	0	339.565	9172.09	503.359	4073.95	153.209	14242.2
2018	0	0	0	0	0	205.32	9118.21	582.405	3704.1	172.502	13782.5
2019	0	0	0	0	0	267.343	8655.67	895.244	4038.54	185.566	14042.4
2020	0	0	0	0	0	447.994	8385.83	965.247	3928.95	224.556	13952.6

## Sheet: NÖ
Inländische Erzeugung von Rohenergie				NIEDERÖSTERREICH
in Terajoule
Jahr	nicht erneuerbar				Summe nicht erneuerbar	erneuerbar					Summe erneuerbar
	Kohle	Öl	Gas	Abfälle		Scheitholz	Biogene Brenn- und Treibstoffe	Umgebungswärme	Wasserkraft	Wind und Photovoltaik
1970
1971
1972
1973
1974
1975
1976
1977
1978
1979
1980
1981
1982
1983
1984
1985
1986
1987
1988	0	47586	26876	350	74812	15429	406.246	438.135	26252	0	42525.4
1989	0	46822	28127	298	75247	15446	1646.58	471.192	25922	0	43485.8
1990	10	46531	27379	262	74182	15538	2322.36	515.535	23033	0	41408.9
1991	11	51652	28175	492	80330	16708	2183.02	576.836	21063	0	40530.9
1992	21	47694	30532	519	78766	15019	2394.15	640.101	24186	0	42239.2
1993	18	46333	33443	369	80163	16008	1953.3	714.694	25236	0.4356	43912.4
1994	20	44273	30520	463	75276	16943	1876.91	797.747	24607	0.5544	44225.2
1995	19	41629	33259	461	75368	18907	2953.5	888.437	26795	0.6624	49544.6
1996	0	41611	35144	555	77310	18696	4119.82	980.14	24979	10.3932	48785.4
1997	0	41117	31724	556	73397	22121	4738.02	1070.22	24490	50.1912	52469.4
1998	0	42188	36968	662	79818	20146	5722.35	1169.09	24349	102.499	51488.9
1999	0	43177.7	39822.8	2304.82	85305.3	21691	9955.94	1221.84	26367.7	107.27	59343.7
2000	0	43241.3	38901.4	2289.19	84431.8	18625.3	11775.7	1473.19	27688.8	150.874	59713.8
2001	0	40540.5	37322.4	2517.37	80380.3	19322.5	12587.8	1452.58	27027.6	280.27	60670.8
2002	0	40463.4	39700.9	2072.02	82236.3	18234.1	10537.3	1506.79	29093.8	298.005	59670.1
2003	0	48502.9	39189.3	2070.53	89762.7	17717.7	15088.4	1655.17	21996.8	704.343	57162.4
2004	0	42715.3	38555.8	2923.86	84195	16994.3	15135.9	1730.34	23919	1292.78	59072.3
2005	0	37433.3	40874.5	3147.21	81455	14093	13770.7	1657.75	24653	1994.33	56168.7
2006	0	38191.3	42428.3	3674.3	84293.9	14902.4	15691.2	1926.56	24115	3280.56	59915.8
2007	0	37650.3	44531.2	3471.55	85653.1	15424.1	23797.8	2068.38	24628.4	4037.5	69956.2
2008	0	39595.4	41374.5	3159.87	84129.7	15213.6	27170.8	2286.62	25322.5	4116.88	74110.5
2009	0	43210.3	47846.4	4929.73	95986.4	15621.5	29011.8	2371.29	26012.4	3984.15	77001.2
2010	0	39085.5	49980	6027	95092.5	17258.8	32313.7	2958.58	25119.8	4240.92	81891.8
2011	0	33072.9	47829.8	6947.09	87849.8	15406.1	32803.9	3086.29	22146.5	4234.55	77677.3
2012	0	36896.9	47204.3	6792.08	90893.3	15906.5	37617.8	3236.05	27431.5	5385.32	89577.2
2013	0	32076.2	40585.8	6678.01	79340	14833.3	36416.2	3485.01	26617.9	6021.9	87374.3
2014	0	35824.3	36368	7625.14	79817.4	11763.4	40981.2	3857.63	23321.3	7291.97	87215.6
2015	0	32286.5	35064.9	8098.01	75449.4	14673.8	42900.8	3860.69	23412.8	9508.79	94356.9
2016	0	29701.8	26111.9	8610.75	64424.4	16029.3	42328.5	4268.4	26277.7	11376.5	100280
2017	0	27953.6	23038.6	6919.1	57911.3	15421.3	41152.1	4590.49	26235.6	14603.9	102003
2018	0	26468.7	27283.8	8288.07	62040.6	13607	37410.2	4813.14	23443.9	13808	93082.2
2019	0	24882.8	25354	7252.3	57489.1	14182.4	38047.1	5088.52	26276.4	17115.4	100710
2020	0	21440.5	23815	7256.78	52512.2	14686.5	36864.6	5388.52	25055.6	15799.3	97794.4

## Sheet: OÖ
Inländische Erzeugung von Rohenergie				OBERÖSTERREICH
in Terajoule
Jahr	nicht erneuerbar				Summe nicht erneuerbar	erneuerbar					Summe erneuerbar
	Kohle	Öl	Gas	Abfälle		Scheitholz	Biogene Brenn- und Treibstoffe	Umgebungswärme	Wasserkraft	Wind und Photovoltaik
1970
1971
1972
1973
1974
1975
1976
1977
1978
1979
1980
1981
1982
1983
1984
1985
1986
1987
1988	6385	4138	17754	2086	30363	11112	9778.25	432.822	37158	0	58481.1
1989	6084	4072	18582	3111	31849	11094	9679.58	465.478	36065	0	57304.1
1990	7208	4046	18087	2750	32091	11265	9768.36	509.284	31553	0	53095.6
1991	6128	4492	18614	3606	32840	12407	10009	569.841	29471	0	52456.9
1992	5216	4147	20172	4101	33636	11748	10705.1	632.339	34428	0	57513.5
1993	4777	4391	19064	3109	31341	10210	10965.3	706.027	37051	0.6264	58933
1994	1996	4437	17302	3578	27313	10749	12783.9	788.073	35715	0.882	60036.9
1995	1892	4173	19124	4107	29296	11413	14560.5	877.664	38866	1.2132	65718.4
1996	38.68	2822	17387.9	4454	24702.6	12038	12900.8	972.214	35515	8.2476	61434.3
1997	93	2570	18790	4236	25689	10796	14631	1065.16	35806	17.6328	62315.8
1998	104	2334	18592	4262	25292	10251	11700.3	1163.2	36092	20.9484	59227.5
1999	71.1809	2141.41	21719.3	2332.53	26264.5	10170	15533.5	1539.33	38432	24.4669	65699.3
2000	4	2451.53	24900.9	3457.79	30814.2	9476.87	15801.5	1572.35	40276.7	35.7476	67163.1
2001	4	2475.67	23890	4704.89	31074.6	9843.29	16905.9	1666.06	37724.6	19.0329	66159
2002	4	2475.44	25943.7	4900.42	33323.5	9288.83	15927.5	1610.03	41456.6	20.9802	68304
2003	4	2878.3	28844.9	5598.83	37326	9028.81	18236.3	1781	31194.9	60.0072	60301.1
2004	4.4	2509.93	27313.3	6137.43	35965.1	8646.98	15633	1853.87	34866.8	78.5419	61079.2
2005	4.4	2210.1	10837.2	4920.49	17972.2	11891.7	20320.5	1919.59	35512.8	92.7902	69737.4
2006	4.4	2232.19	14055.1	7154.2	23445.9	11625.8	25413.8	2197.67	35162.3	172.488	74572.2
2007	4.4	2054.47	13250.3	7008.28	22317.5	10701.1	29136.1	2646.2	35029.8	200.323	77713.5
2008	4.4	2326.05	7527.5	8749.69	18607.6	11088	30605.1	3108.96	36064.9	173.866	81040.8
2009	4.4	2422.96	6147.44	8018.6	16593.4	9911.44	30619.7	3359.13	37548.7	188.889	81627.9
2010	4.4	4987.03	5281.72	9696.18	19969.3	11104.1	31882.4	3898.2	34861	214.437	81960
2011	4.4	1903.67	5596.41	9910.01	17414.5	10345	30382.7	4030.46	30939.9	314.161	76012.2
2012	4.4	2156.45	5008.71	9914.8	17084.4	11772.9	31761.7	4487.05	40275	415.025	88711.8
2013	4.4	4999.77	6783.68	8536.72	20324.6	10770.1	32946.5	4732.88	38146.8	609.291	87205.6
2014	4.4	5651.06	6586.12	8691.62	20933.2	8532.12	34982	4794.04	34096.7	783.927	83188.8
2015	4.4	4887.95	5618.65	9371.43	19882.4	7905.61	35788.2	4887.26	31794.7	891.058	81266.8
2016	0	3958.93	7622.04	9924.03	21505	8616.31	34029	5145.61	35355.2	1034.71	84180.8
2017	0	3271.46	14549.1	9549.25	27369.9	9975.77	34383.7	5329.55	35611.1	1230.21	86530.4
2018	0	2780.08	6985	7859.92	17625	8629.88	33636	5543.26	31322.1	1383.02	80514.3
2019	0	2760.47	5640.95	7863.38	16264.8	9409.04	34854.7	5946.09	36177.1	1526.6	87913.5
2020	0	2450.36	2598.21	9850.64	14899.2	9879.7	34973.8	6328.15	34789.2	1965.04	87935.9

## Sheet: BGLD
Inländische Erzeugung von Rohenergie				BURGENLAND
in Terajoule
Jahr	nicht erneuerbar				Summe nicht erneuerbar	erneuerbar					Summe erneuerbar
	Kohle	Öl	Gas	Abfälle		Scheitholz	Biogene Brenn- und Treibstoffe	Umgebungswärme	Wasserkraft	Wind und Photovoltaik
1970
1971
1972
1973
1974
1975
1976
1977
1978
1979
1980
1981
1982
1983
1984
1985
1986
1987
1988	0	0	0	48	48	3945	69	90.018	14	0	4118.02
1989	0	0	0	39	39	3815	83	96.8099	16	0	4010.81
1990	0	0	0	30	30	4032	89	105.921	15	0	4241.92
1991	0	0	0	32	32	4472	109	118.515	19	0	4718.52
1992	0	0	0	25	25	3815	115	131.513	18	0	4079.51
1993	0	0	0	14	14	2516	147	146.839	15	0.0255164	2824.86
1994	0	0	0	19	19	3474	141	163.903	17	0.0510328	3795.95
1995	0	0	0	20	20	3925	185	182.536	19	0.0619684	4311.6
1996	0	0	0	26	26	4022	240	201.377	22	0.0619684	4485.44
1997	0	0	0	26	26	2650	382	219.885	20	1.64399	3273.53
1998	0	0	0	29	29	3260	350	240.199	7.164	30	3887.36
1999	0	0	0	13.6853	13.6853	3227.84	387.071	251.037	8.46	46.4724	3920.88
2000	0	0	0	13.0154	13.0154	3013.55	501.706	263.6	18.7365	47.5935	3845.19
2001	0	0	0	20.7297	20.7297	3122.51	543.185	267.624	7.4016	60.4294	4001.15
2002	0	0	0	14.3412	14.3412	2946.66	545.204	274.243	5.6016	149.518	3921.23
2003	0	0	0	15.0582	15.0582	2862.19	684.375	304.73	4.26442	433.654	4289.22
2004	0	0	0	12.1083	12.1083	2749.66	804.054	323.118	1.9476	1831.18	5709.96
2005	0	0	0	61.6805	61.6805	2302.02	1403.53	338.512	13.7642	2515.32	6573.15
2006	0	0	0	41.3535	41.3535	2530.77	3094.21	402.925	19.456	2551.32	8598.68
2007	0	0	0	40.5288	40.5288	2687.8	4293.12	397.625	15.6422	2712.2	10106.4
2008	0	0	0	22.1514	22.1514	2627.31	5141.01	448.361	11.5972	2599.27	10827.5
2009	0	0	0	15.9427	15.9427	1437.6	6181.87	410.575	22.3229	2545.91	10598.3
2010	0	0	0	23.2329	23.2329	1866.03	5431.72	474.396	20.4717	2768.63	10561.2
2011	0	0	0	23.3589	23.3589	1578.4	5723.09	589.612	14.8554	2405.22	10311.2
2012	0	0	0	17.2514	17.2514	1434.26	5629.15	633.904	13.2536	3252.71	10963.3
2013	0	0	0	13.8003	13.8003	3372.35	5301.09	655.634	20.4501	5386.03	14735.6
2014	0	0	0	18.7912	18.7912	2726.81	5674.14	657.05	25.1217	6457.22	15540.3
2015	0	0	0	22.8055	22.8055	3601.81	6344.37	846.183	20.4463	7735.63	18548.4
2016	0	0	0	24.0916	24.0916	3845.46	6074.73	942.57	21.7544	7300.83	18185.3
2017	0	0	0	17.8797	17.8797	3766.2	6043.42	1047.88	19.5699	8414.27	19291.3
2018	0	0	0	33.9179	33.9179	3433.53	5628.91	1120.81	21.9143	7459.43	17664.6
2019	0	0	0	27.2343	27.2343	3417.69	4927.06	1138.23	16.1616	9267.65	18766.8
2020	0	0	0	26.113	26.113	3556.21	4892.15	1211.87	19.0054	8508.27	18187.5

## Sheet: STMK
Inländische Erzeugung von Rohenergie				STEIERMARK
in Terajoule
Jahr	nicht erneuerbar				Summe nicht erneuerbar	erneuerbar					Summe erneuerbar
	Kohle	Öl	Gas	Abfälle		Scheitholz	Biogene Brenn- und Treibstoffe	Umgebungswärme	Wasserkraft	Wind und Photovoltaik
1970
1971
1972
1973
1974
1975
1976
1977
1978
1979
1980
1981
1982
1983
1984
1985
1986
1987
1988	17254	0	0	534	17788	12772	10145.2	313.354	9631	0	32861.6
1989	16437	0	0	548	16985	12482	9823.58	336.996	11144	0	33786.6
1990	19476	0	0	659	20135	13365	9489.36	368.711	9720	0	32943.1
1991	16556	0	0	800	17356	13999	9630.02	412.553	9649	0	33690.6
1992	14090	0	0	856	14946	13770	9777.15	457.8	10562	0	34566.9
1993	13661	0	0	780	14441	15157	11244.3	545.148	10629	0.2916	37575.7
1994	12927	0	0	844	13771	11191	10223.9	603.548	10122	0.3708	32140.8
1995	12254	0	0	861	13115	11971	10705.5	667.41	10537	0.5652	33881.5
1996	10935	0	0	2003	12938	16933	12466.8	731.613	11698	0.5832	41830
1997	11101	0	0	919	12020	11878	15634	794.51	10935	0.7992	39242.3
1998	11187	0	0	1150	12337	11484	12973.3	865.543	11678.8	0.8496	37002.5
1999	11045.1	0	0	375.067	11420.2	11391.1	19508.5	995.738	11542.6	3.74338	43441.7
2000	12263.9	0	0	463.197	12727.1	10616.9	16928	1028.07	12142.5	5.51155	40721
2001	11799.2	0	0	736.587	12535.8	11024.5	18791.2	1053.99	10714.7	7.11399	41591.6
2002	13864.1	0	0	1147.03	15011.1	10403.5	18197.9	1076	10638.6	21.5482	40337.4
2003	11316.4	0	0	1335.62	12652	10111.5	20140.3	1196.43	8185.94	138.636	39772.8
2004	2346.95	0	0	1537.44	3884.39	9687.15	20840.3	1254.21	10741	164.782	42687.4
2005	0	0	0	959.351	959.351	11682	25567.5	1310.75	11592.8	188.887	50341.9
2006	0	0	0	1232.91	1232.91	12316.6	23749.8	1473.5	11291	290.079	49121
2007	0	0	0	1325.61	1325.61	12410.5	24693	1486.82	11599.1	364.635	50554.1
2008	0	0	0	1340.07	1340.07	12477.9	25026.6	1592.3	11519.2	341.485	50957.6
2009	0	0	0	1402.16	1402.16	13043	23949.9	2045.93	12759.5	373.646	52172.1
2010	0	0	0	1401.21	1401.21	14856.9	26797.8	2498.34	11802.1	386.897	56342
2011	0	0	0	1417.59	1417.59	13228.5	26875.7	2525.21	10937.7	439.416	54006.5
2012	0	0	0	1528.4	1528.4	13614.4	27986.9	2745.24	14385.6	665.92	59398.1
2013	0	0	0	2318.82	2318.82	12830.7	27765.1	2722.8	13954.5	961.554	58234.7
2014	0	0	0	1499.82	1499.82	12346.3	27487.5	2681.47	15729.8	1341.94	59586.9
2015	0	0	0	1633.38	1633.38	10863.4	26445.8	3271.38	13615.3	1687.81	55883.7
2016	0	0	0	1897.35	1897.35	11166.8	30548	3301.99	15090.3	1933.71	62040.8
2017	0	0	0	1938.69	1938.69	11416.6	33378.4	3186.67	14254.1	2643.7	64879.4
2018	0	0	0	1209.58	1209.58	10330	34506.8	3352.94	13879.3	2772.05	64841.1
2019	0	0	0	1635.11	1635.11	10576.6	32040.5	3415.08	14692.8	3309.98	64034.9
2020	0	0	0	1475.23	1475.23	10950.6	32728.5	3585.88	16095.4	3536.5	66896.8

## Sheet: SBG
Inländische Erzeugung von Rohenergie				SALZBURG
in Terajoule
Jahr	nicht erneuerbar				Summe nicht erneuerbar	erneuerbar					Summe erneuerbar
	Kohle	Öl	Gas	Abfälle		Scheitholz	Biogene Brenn- und Treibstoffe	Umgebungswärme	Wasserkraft	Wind und Photovoltaik
1970
1971
1972
1973
1974
1975
1976
1977
1978
1979
1980
1981
1982
1983
1984
1985
1986
1987
1988	0	0	894	183	1077	3804	4280	122.373	10338	0	18544.4
1989	0	0	935	141	1076	3680	4320	131.606	10358	0	18489.6
1990	0	0	910	114	1024	3905	3347	143.991	9412	0	16808
1991	0	0	940	103	1043	4126	3466	161.113	9903	0	17656.1
1992	0	0	1018	87	1105	4195	3586	178.783	10775	0	18734.8
1993	0	0	1052	47	1099	4085	4129	199.617	12823	0.1224	21236.7
1994	0	0	954	54	1008	3910	2654	222.814	12516	1.2492	19304.1
1995	0	0	953	55	1008	4161	3045	248.144	12749	2.8872	20206
1996	0	0	1169	59	1228	4468	3202	273.757	11422	0.2052	19366
1997	0	0	890	59	949	4109	3174	298.918	12933	0.3024	20515.2
1998	0	0	880	67	947	4262	3558	326.533	13267	0.3204	21413.9
1999	0	0	1121.35	54.667	1176.02	4220.41	3813.02	341.267	13848.1	0.370057	22223.1
2000	0	0	1023.54	55.3412	1078.88	3940.24	3918.93	358.345	13996.9	0.877329	22215.3
2001	0	0	981.989	73.1128	1055.1	4082.7	3635.67	363.816	13478.5	1.8953	21562.6
2002	0	0	1066.4	643.424	1709.83	3852.78	3715.17	372.814	12836.3	3.20722	20780.3
2003	0	0	1185.66	503.537	1689.19	3742.33	4204.29	414.259	12611.5	3.99189	20976.4
2004	0	0	1122.7	1012.22	2134.92	3595.19	4880.88	439.255	11246.8	5.00681	20167.2
2005	0	0	4008.28	427.629	4435.9	3548.89	9781.39	455.274	13154.7	5.71075	26945.9
2006	0	0	5198.45	507.496	5705.94	3382.5	9383.01	501.591	12133	6.08258	25406.1
2007	0	0	4900.81	545.806	5446.61	3092.9	11334.1	472.785	12629.7	6.58564	27536.1
2008	0	0	2784.14	489.544	3273.69	3414.59	11940	508.79	13184.4	8.18367	29055.9
2009	0	0	2273.71	544.065	2817.77	3683.51	11992.6	650.297	14041.2	8.96287	30376.6
2010	0	0	3232.91	589.363	3822.28	4102.31	13664.4	819.617	12262.3	12.5933	30861.3
2011	0	0	4211.45	760.433	4971.88	3369.99	13360.6	830.414	11980.2	29.4884	29570.6
2012	0	0	9732.82	548.016	10280.8	3856.03	13707.7	907.377	15575.9	68.5709	34115.6
2013	0	0	2458.15	741.79	3199.94	3113.42	14982	922.008	14663.7	116.965	33798.2
2014	0	0	2472.03	706.146	3178.17	2485.11	13729.5	1028.13	13926.2	149.211	31318.2
2015	0	0	2751.5	659.06	3410.56	3431.39	13965.4	1132.6	14125.5	170.12	32825.1
2016	0	0	7065.77	717.653	7783.43	3677.48	14373.9	1173.82	13503.6	201.189	32930
2017	0	0	6076.85	770.81	6847.66	3037.55	14878.3	1476.85	13768.7	219.017	33380.4
2018	0	0	1699.16	939.413	2638.58	2542.28	13580.6	1595.11	13819.6	252.834	31790.5
2019	0	0	1241.88	915.353	2157.23	2706.8	14305.7	1643.51	14383	274.959	33313.9
2020	0	2.66267	73.6493	820.483	896.795	2892.63	14889.5	1727.6	16302.1	312.613	36124.4

## Sheet: KTN
Inländische Erzeugung von Rohenergie				KÄRNTEN
in Terajoule
Jahr	nicht erneuerbar				Summe nicht erneuerbar	erneuerbar					Summe erneuerbar
	Kohle	Öl	Gas	Abfälle		Scheitholz	Biogene Brenn- und Treibstoffe	Umgebungswärme	Wasserkraft	Wind und Photovoltaik
1970
1971
1972
1973
1974
1975
1976
1977
1978
1979
1980
1981
1982
1983
1984
1985
1986
1987
1988	0	0	0	153	153	6265	5613.75	221.238	16187	0	28287
1989	0	0	0	121	121	6365	5636.86	237.93	14850	0	27089.8
1990	0	0	0	93	93	6762	5963.12	260.321	13207	0	26192.4
1991	0	0	0	92	92	7834	6613.34	291.275	16321	0	31059.6
1992	0	0	0	73	73	7961	6707.38	323.221	16073	0	31064.6
1993	0	0	0	38	38	7704	7695.77	360.887	16552	0.126	32312.8
1994	0	0	0	56	56	7197	9430.3	402.825	16138	0.162	33168.3
1995	0	0	0	57	57	7504	8164.83	448.619	15096	0.2376	31213.7
1996	0	0	0	56	56	7363	7974.94	494.925	14792	0.2556	30625.1
1997	0	0	0	95	95	6778	8987.67	540.412	15967	0.6084	32273.7
1998	0	0	0	93	93	6924.17	9187.78	590.337	16247	2.5092	32951.8
1999	0	0	0	1022.31	1022.31	6859.97	7670.9	616.974	17555.9	1.61208	32705.3
2000	0	0	0	627.95	627.95	6398.57	6607.03	647.85	18398.9	1.82311	32054.2
2001	0	0	0	948.835	948.835	7392.72	8118.63	657.741	18366.9	5.18234	34541.2
2002	0	0	0	904.227	904.227	6263.96	7881.26	674.009	15044.1	6.83351	29870.2
2003	0	0	0	1144.92	1144.92	6086.47	7376.23	748.937	14369.5	9.97644	28591.1
2004	0	0	0	1550.69	1550.69	5838.24	10570.7	794.127	17427.1	12.0962	34642.3
2005	0	0	0	1413.76	1413.76	5093.75	12260.2	819.257	16055.5	13.6426	34242.4
2006	0	0	0	2122.99	2122.99	4862.15	14186.4	905.341	14569.5	14.3165	34537.7
2007	0	0	0	2062.72	2062.72	4471.25	17397.3	978.933	15038.6	15.3564	37901.4
2008	0	0	0	1871.04	1871.04	4798.43	19635.3	1104.16	16207.4	17.9294	41763.3
2009	0	0	0	2110.77	2110.77	4969.33	19174.2	1115.59	19906.5	18.5094	45184.2
2010	0	0	0	2458.18	2458.18	5540.78	21157.4	1291.19	17857.9	22.164	45869.5
2011	0	0	0	3100.22	3100.22	4034.22	21221.5	1337.68	15061.1	36.4098	41690.9
2012	0	0	0	2802.93	2802.93	4286.3	23774.5	1446.55	18652.6	59.6446	48219.6
2013	0	0	0	2557.99	2557.99	5690.36	24643.2	1522.12	19357.6	118.124	51331.4
2014	0	0	0	2284.65	2284.65	4761.16	25012	1582.44	23916.6	158.481	55430.7
2015	0	0	0	1876.24	1876.24	4501.17	27852.3	1597.46	15803.5	224.842	49979.3
2016	0	0	0	1939.52	1939.52	4448.03	28281.8	1594.72	17996.9	285.422	52606.9
2017	0	0	0	2025.66	2025.66	5110.81	28108.6	1853.36	13855.4	360.263	49288.5
2018	0	0	0	2471.07	2471.07	4690.64	28451.7	1982.15	18610	413.221	54147.7
2019	0	0	0	2358.94	2358.94	4927.65	28384.6	2084.68	17090.4	516.82	53004.2
2020	0	0	0	2253.93	2253.93	5127.47	28186.3	2206.67	22131.8	589.822	58242

## Sheet: VBG
Inländische Erzeugung von Rohenergie				VORARLBERG
in Terajoule
Jahr	nicht erneuerbar				Summe nicht erneuerbar	erneuerbar					Summe erneuerbar
	Kohle	Öl	Gas	Abfälle		Scheitholz	Biogene Brenn- und Treibstoffe	Umgebungswärme	Wasserkraft	Wind und Photovoltaik
1970
1971
1972
1973
1974
1975
1976
1977
1978
1979
1980
1981
1982
1983
1984
1985
1986
1987
1988	0	0	0	91	91	1542.07	94	136.222	8343	0	10115.3
1989	0	0	0	73	73	1616.16	97	146.5	8238	0	10097.7
1990	0	0	0	55	55	1564.46	83	160.287	8092	0	9899.75
1991	0	0	0	54	54	1750.02	91	179.346	7710	0	9730.36
1992	0	0	0	45	45	1768.31	81	199.016	9005	0	11053.3
1993	0	0	0	21	21	1619.95	77	222.208	9501	0.0612	11420.2
1994	0	0	0	30	30	1612.39	119	248.032	9479	0.0864	11458.5
1995	0	0	0	31	31	1951.4	128	276.226	9722	0.0936	12077.7
1996	0	0	0	31	31	1964.22	89	304.74	7747	0.1224	10105.1
1997	0	0	0	33	33	1964.67	277	332.748	9264	0.3312	11838.8
1998	0	0	0	37	37	1961	155	363.489	8970	0.3492	11449.8
1999	0	0	0	27.8257	27.8257	1941.83	565.46	379.889	10804.4	0.404041	13691.9
2000	0	0	0	26.0158	26.0158	1812.92	588.307	398.901	10345.4	4.70953	13150.2
2001	0	0	0	29.637	29.637	1878.47	663.732	404.992	10721.6	11.0359	13679.8
2002	0	0	0	31.5302	31.5302	1772.68	636.379	415.006	9590.84	18.6748	12433.6
2003	0	0	0	30.6251	30.6251	1721.86	661.013	461.141	7408.95	21.4286	10274.4
2004	0	0	0	24.6863	24.6863	1654.16	919.898	488.967	9008.29	26.8767	12098.2
2005	0	0	0	50.3231	50.3231	2297.04	1307.07	504.922	8333.6	30.6555	12473.3
2006	0	0	0	32.74	32.74	2445.67	1216.83	569.129	7207.86	32.6515	11472.1
2007	0	0	0	15.4742	15.4742	2596.98	1561.58	646.25	8683.97	35.3519	13524.1
2008	0	0	0	1.41504	1.41504	2680.58	1872.02	755.795	8526.92	43.9302	13879.3
2009	0	0	0	4.19063	4.19063	2134.55	1985.64	772.24	8739.52	45.1842	13677.1
2010	0	0	0	9.29326	9.29326	2371.47	2281.02	938.087	9273.43	46.4507	14910.5
2011	0	0	0	7.89564	7.89564	2416.4	1923.14	1183.29	7924.01	60.9622	13507.8
2012	0	0	0	4.29128	4.29128	2626.02	2096.12	1335.64	11048.1	101.281	17207.1
2013	0	0	0	1.66691	1.66691	2166.55	2139.52	1488.5	9894.84	157.607	15847
2014	0	0	0	1.42183	1.42183	1615.32	2179.92	1581.17	9179.06	195.097	14750.6
2015	0	0	0	1.83378	1.83378	2447.47	2734.35	1646.84	8219.23	227.827	15275.7
2016	0	0	0	1.61673	1.61673	2638.36	2610.05	1752.66	9078.65	266.286	16346
2017	0	0	0	1.76106	1.76106	2231.22	3073.91	1861.49	7903.69	297.68	15368
2018	0	0	0	15.5039	15.5039	1887.34	2971.75	1959.88	8011.35	341.743	15172.1
2019	0	0	0	15.3747	15.3747	2089.58	3066.99	2107.07	9110.79	359.53	16734
2020	0	0	0	17.1872	17.1872	2220.98	2500.18	2225.64	8447.97	426.043	15820.8

## Sheet: T
Inländische Erzeugung von Rohenergie				TIROL
in Terajoule
Jahr	nicht erneuerbar				Summe nicht erneuerbar	erneuerbar					Summe erneuerbar
	Kohle	Öl	Gas	Abfälle		Scheitholz	Biogene Brenn- und Treibstoffe	Umgebungswärme	Wasserkraft	Wind und Photovoltaik
1970
1971
1972
1973
1974
1975
1976
1977
1978
1979
1980
1981
1982
1983
1984
1985
1986
1987
1988	0	0	0	200	200	4645	289	159.011	19172	0	24265
1989	0	0	0	157	157	4590	286	171.009	19704	0	24751
1990	0	0	0	122	122	4666	246	187.102	18400	0	23499.1
1991	0	0	0	115	115	4861	263	209.35	19060	0	24393.3
1992	0	0	0	93	93	4657	238	232.311	20407	0	25534.3
1993	0	0	0	51	51	5213	1009	259.382	20333	0.1656	26814.5
1994	0	0	0	75	75	4628	1387	289.525	19953	0.3528	26257.9
1995	0	0	0	79	79	5245	1175	322.439	19658	0.3888	26400.8
1996	0	0	0	137	137	4875	1563	355.72	17003	0.4068	23797.1
1997	0	0	0	146	146	4773	1947	388.413	20157	0.558	27266
1998	0	0	0	163	163	4915	2884	424.296	19104	0.5904	27327.9
1999	0	0	0	184.93	184.93	4867.06	4243.67	443.442	23410	0.683472	32964.9
2000	0	0	0	201.397	201.397	4543.95	4300.59	465.633	23165.4	0.303636	32475.9
2001	0	0	0	86.7914	86.7914	4708.25	4610.8	472.743	23005.6	0.270545	32797.6
2002	0	0	0	195.15	195.15	4443.09	4015.04	484.434	21733	0.457815	30676
2003	0	0	0	271.614	271.614	4315.72	6006.01	538.288	20275.5	1.38156	31136.9
2004	0	0	0	520.376	520.376	4146.04	11465	570.768	21257	1.73281	37440.5
2005	0	0	0	469.973	469.973	4796.38	11193.9	591.838	20355	1.97644	36939
2006	0	0	0	289.222	289.222	5103.09	9412.64	681.545	20096.2	2.10513	35295.6
2007	0	0	0	296.351	296.351	5232.17	9218.73	670.43	21764.4	2.27923	36888
2008	0	0	0	271.846	271.846	5295.44	8910.96	770.925	23094.4	2.8323	38074.5
2009	0	0	0	172.808	172.808	5311.28	9660.36	948.524	24115.6	4.12248	40039.9
2010	0	0	0	178.961	178.961	5838.55	11572.9	1238.29	22889.5	7.77887	41547.1
2011	0	0	0	249.453	249.453	4603.35	13561.8	1109.38	20599.3	21.1239	39895
2012	0	0	0	288.952	288.952	5103	13327.4	1088.18	26027.3	50.7066	45596.6
2013	0	0	0	225.456	225.456	4228.32	13972.5	1310.06	24401.8	122.441	44035.2
2014	0	0	0	208.801	208.801	3932.11	12720.8	1472.78	23608.3	183.146	41917.2
2015	0	0	0	229.37	229.37	4492.54	11250.6	1514.38	23048.6	230.999	40537.1
2016	0	0	0	216.477	216.477	4693	10973.7	1506.41	22498.4	259.302	39930.8
2017	0	0	0	204.268	204.268	5431.65	11318.5	1664.09	22135.4	303.51	40853.1
2018	0	0	0	165.883	165.883	4736.51	10070.1	1751.42	22684.1	345.232	39587.4
2019	0	0	0	266.312	266.312	5130.67	12889.5	1844.72	25188.3	391.306	45444.4
2020	0	0	0	282.621	282.621	5438.64	14130.6	1941.18	24423	441.967	46375.4

[truncated: 1 more sheets: Übersicht]
